# Supplementary material for: Economic Evaluation of Health Behavior Interventions to Prevent and Manage Type 2 Diabetes Mellitus in Asia: A Systematic Review of Randomized Controlled Trials
Source: Int J Environ Res Public Health. 2022 Aug 30;19(17):10799. doi: 10.3390/ijerph191710799 (PMC9518060; doi:10.3390/ijerph191710799)
Supplement: Supplementary file 1 [file ijerph-19-10799-s001.zip]

Archive with 1 entries (1 files):
- ijerph-1814340-supplementary.pdf
